# Supplementary material for: Viral load of Torquetenovirus correlates with Sano’s score and levels of total bilirubin and aspartate aminotransferase in Kawasaki disease
Source: Sci Rep. 2023 Oct 21;13:18033. doi: 10.1038/s41598-023-45327-5 (PMC10590372; doi:10.1038/s41598-023-45327-5)
Supplement: Supplementary file 1 — Supplementary Information 1. [file 41598_2023_45327_MOESM1_ESM.xls]

## Sheet: Sheet1
sample_seq	ttv_load	patient	sex	crp	ast	tbil	relapse	treatday	age	sample_date_after_treat	boxcox_tbil	boxcox_ast	boxcox_crp	sano	ttv1	ttv2	ttv3	ttv4	ttv5	ttv6	ttv7	ttv9	ttv10	ttv13	ttv14	ttv15	ttv17	ttv18	ttv19	ttv20	ttv21	ttv24	ttv25	ttv26	ttv29	ttv31	ttvcnt
402	7.3	181	0	8	160	4.67	0	3	2.41644	0	0.998223	1.85175	3.51986	2	0	0	0	0	0	0	6.00464	0	0	0	0	0	0	0	0	0	0	0	0	0	0	0	1
279	6.9	34	1	8.21	508	4.12	1	4	1.52603	0	0.947455	1.92246	3.58892	3	0	0	4.95348	0	5.98681	0	0	0	0	0	0	0	0	0	0	0	0	0	0	0	0	0	2
693	4.8	302	1	7.3	250	3.8	0	4	0.813699	0	0.912573	1.88395	3.28243	3	0	0	0	0	0	0	0	0	0	0	0	0	0	0	0	0	0	0	0	0	6.0267	0	1
296	5.9	126	0	8.6	115	3.5	0	3	1.01644	0	0.875279	1.82288	3.71472	2	0	0	0	0	0	0	0	4.94224	0	0	0	5.57396	0	0	4.83592	0	0	0	0	0	5.68146	0	4
544	5.6	249	1	5.7	203	2.15	1	3	2.13973	-1	0.611335	1.86981	2.68959	2	0	0	5.18782	0	0	0	0	5.73672	0	0	0	0	0	0	5.3988	4.27695	0	0	0	0	3.21135	0	5
604	3.4	273	0	17.7	452	2.1	0	4	4.52877	0	0.596491	1.91701	6.06818	3	0	0	0	0	0	0	0	0	0	0	0	0	0	0	0	0	0	0	0	0	0	0	0
477	4.9	214	1	4.43	645	1.85	0	4	3.24932	0	0.512751	1.93267	2.15226	2	0	0	5.98985	0	0	0	0	0	0	0	0	0	0	0	0	0	0	0	0	0	0	0	1
667	4.9	292	0	8.99	59	1.47	1	3	5.27671	0	0.34326	1.74789	3.83752	2	0	0	0	0	0	0	0	0	0	0	0	0	0	0	0	0	0	0	0	0	0	0	0
438	4.1	193	0	2.5	127	1.45	1	3	1.56986	-1	0.33239	1.83206	1.14439	1	0	0	0	0	0	0	0	0	0	0	0	0	0	0	0	5.98729	0	0	0	0	3.6883	0	2
424	5.7	189	0	3.33	282	1.25	0	4	2.33973	0	0.208594	1.89148	1.61572	2	0	0	0	0	5.32871	0	5.92624	0	0	0	0	0	0	0	0	4.262	0	0	0	0	0	0	3
572	2.6	261	0	7.3	47	1.23	0	4	3.83014	0	0.194452	1.71611	3.28243	2	0	0	0	0	0	0	0	0	0	0	0	0	0	0	0	0	0	0	0	0	0	0	0
631	5.7	283	0	4.3	28	1.2	0	5	2.0274	0	0.172529	1.62882	2.09286	1	0	0	5.43341	0	4.492	0	0	2.7837	0	5.13947	0	0	0	3.66789	4.43931	4.77919	4.3223	5.46982	0	0	4.70581	5.12056	11
807	4.4	361	0	4.5	332	1.2	0	3	2.83836	0	0.172529	1.901	2.18387	2	0	0	0	0	0	0	0	0	0	0	0	0	0	2.78219	0	0	0	5.91635	0	0	5.25404	0	3
576	4.1	263	1	7.67	198	1.13	0	3	5.01096	0	0.117764	1.86801	3.40937	2	0	0	0	0	0	0	0	5.89819	0	0	0	5.3328	0	0	0	0	0	0	0	0	4.63674	0	3
556	6.5	257	1	10.25	73	1.1	0	3	3.68219	0	0.092587	1.77456	4.216	2	3.29414	0	0	0	0	0	0	0	0	0	0	0	0	0	0	0	0	5.99292	0	0	0	0	2
676	3.9	296	0	14.9	26	1.09	0	4	2.46849	0	0.0839473	1.61439	5.43242	2	0	0	0	0	0	0	0	0	0	0	0	0	0	0	0	0	5.70923	5.71984	0	0	0	0	2
177	6	68	1	5.08	31	1.07	0	3	1.91507	0	0.0662787	1.64779	2.43623	1	0	0	5.3627	0	0	0	0	0	0	0	0	0	0	0	0	0	5.87179	0	0	0	0	0	2
356	4.7	163	1	9.89	22	1.04	1	4	3.76986	0	0.0387543	1.57985	4.11052	2	0	0	0	0	0	0	0	0	0	0	0	0	0	0	0	0	0	0	0	0	0	0	0
496	5.5	228	0	5.98	31	0.97		4	2.72877	0	-0.0307445	1.64779	2.79919	1	0	0	0	0	0	0	0	0	0	0	0	0	0	0	0	0	0	0	0	0	0	0	0
779	5.2	348	1	4.01	87	0.93	0	3	2.13151	0	-0.0742043	1.79452	1.95682	1	0	0	0	0	0	0	0	0	0	0	0	0	0	0	0	0	0	0	0	0	0	0	0
307	5.7	133	1	13.7	118	0.9	1	4	2.28219	0	-0.108827	1.82531	5.14054	1	0	0	0	0	6.0077	0	0	0	0	0	0	0	0	0	0	0	0	0	0	0	0	0	1
406	4	183	0	5.47	26	0.89	0	4	2.72877	0	-0.120785	1.61439	2.5974	0	0	0	0	0	0	0	0	0	0	0	0	0	0	0	0	0	0	0	0	0	0	0	0
364	6	165	0	12.57	41	0.75	0	2	5.92603	0	-0.314526	1.69523	4.85299	1	0	0	0	0	0	0	0	0	0	0	0	0	0	0	0	0	0	0	0	0	0	0	0
530	4.8	243	1	3.43	25	0.75	0	5	3.14521	0	-0.314526	1.60654	1.66806	0	5.37253	0	0	0	0	0	0	5.87292	0	0	0	0	0	0	0	0	0	0	0	0	0	0	2
321	4.1	137	1	14.2	300	0.71	1	3	0.613699	0	-0.380979	1.89518	5.26375	2	0	0	6.00137	0	0	0	0	0	0	0	0	0	0	0	0	0	0	0	0	0	0	0	1
466	5.2	211	1	5	26	0.7	0	3	4.18356	0	-0.398543	1.61439	2.40237	0	0	0	6.01452	0	0	0	0	0	0	0	0	0	0	0	0	0	0	0	0	0	3.90422	0	2
412	3.7	186	1	3.58	41	0.69		4	2.93425	0	-0.416515	1.69523	1.74508	0	0	0	0	0	0	0	0	0	0	0	0	0	0	0	0	0	0	0	0	0	0	0	0
691	4.6	301	1	9.37	23	0.68		4	2.98904	0	-0.434913	1.58932	3.95448	1	0	0	4.38126	0	0	0	0	0	0	5.59758	0	0	0	0	0	0	0	5.77706	0	0	1.74634	0	4
533	5	245	0	8.92	28	0.65	0	5	4.86849	0	-0.492823	1.62882	3.81569	1	0	0	4.64539	0	0	0	0	0	0	0	0	0	0	0	5.8989	0	0	0	0	0	0	0	2
616	5.4	276	0	7.3	70	0.65	0	4	4.05753	0	-0.492823	1.76953	3.28243	1	4.71756	0	5.00895	0	4.02845	0	0	5.18202	0	0	0	0	0	0	0	0	0	5.8549	0	0	4.15241	0	6
637	5.9	285	0	5.16	31	0.64	0	5	2.42466	0	-0.513094	1.64779	2.46981	0	0	0	0	0	0	0	6.02387	0	0	0	0	0	0	0	0	0	0	0	0	0	0	0	1
748	3.7	335	1	14.76	144	0.62	0	4	3.93699	0	-0.555207	1.84305	5.39903	1	0	0	0	0	0	0	0	0	0	0	0	0	0	0	0	0	0	0	0	0	0	0	0
684	4.7	300	1	9.5	161	0.61	1	7	8.33425	0	-0.577095	1.85225	3.99391	1	0	0	0	0	0	0	0	0	0	5.80251	0	0	0	0	0	0	0	5.46265	0	0	4.85403	0	3
565	3.4	259	1	9.6	63	0.6	0	6	3.64658	0	-0.599568	1.75641	4.02405	1	0	0	5.98686	0	0	0	0	0	0	0	0	0	0	0	0	0	0	0	0	0	5.25725	0	2
791	3.3	356	1	0.17	22	0.58		5	1.55068	0	-0.646378	1.57985	-1.20391	0	0	0	0	0	0	0	0	6.0101	0	0	0	0	0	0	0	0	0	0	0	0	0	0	1
384	1.5	175	0	3.31	66	0.56	0	11	0.865753	0	-0.695862	1.76229	1.60515	0	0	0	0	0	0	0	0	0	0	0	0	0	0	0	0	0	0	0	0	0	0	0	0
370	3.1	168	0	10.18	57	0.55	0	3	0.427397	0	-0.721687	1.7433	4.19565	1	0	0	0	0	0	0	0	0	0	0	0	0	0	0	0	0	0	0	0	0	0	0	0
720	2.9	315	0	2.4	64	0.55	0	4	0.2	0	-0.721687	1.75842	1.08228	0	0	0	0	0	0	0	0	0	0	0	0	0	0	0	5.98498	0	0	0	0	0	0	0	1
225	2.4	15	1	21.9	25	0.54	0	7	1.40548	0	-0.748279	1.60654	6.9286	1	0	0	0	0	0	0	0	0	0	0	0	0	0	0	0	0	0	0	0	0	0	0	0
697	5.1	305	1	3.63	32	0.52		6	3.87671	-1	-0.803921	1.65352	1.77037	0	0	0	5.34009	2.97327	2.97327	0	0	5.61144	5.03632	2.82911	0	4.59865	0	4.07911	0	0	0	5.21064	0	0	3.86551	0	10
558	0	258	0	12.6	22	0.51	0	4	5.12877	-1	-0.833054	1.57985	4.8608	1	0	0	0	0	0	0	0	0	0	0	0	0	0	0	0	0	0	0	0	0	0	0	0
295	3.9	125	0	2.14	19	0.5	0	4	7.40548	0	-0.863122	1.54709	0.914042	0	0	0	0	0	0	0	0	0	0	0	0	0	0	0	0	0	0	0	0	0	0	0	0
299	6.1	129	0	15	237	0.5	0	4	1.44932	0	-0.863122	1.88046	5.45617	2	0	0	0	0	0	0	0	0	0	0	0	0	0	0	0	0	0	0	0	0	5.61694	0	1
383	0	174	0	5.92	56	0.5	0	3	1.16986	0	-0.863122	1.74091	2.77594	0	0	0	0	0	0	0	0	0	0	0	0	0	0	0	0	0	0	0	0	0	0	0	0
423	4.4	188	0	10.3	33	0.5	0	4	4.01644	0	-0.863122	1.65898	4.2305	1	0	0	0	0	0	0	0	0	0	0	0	0	0	0	0	0	0	0	0	0	0	0	0
488	6.05	223	1	8.6	22	0.5	0	9	1.4411	0	-0.863122	1.57985	3.71472	1	0	0	4.58563	0	4.65726	0	0	5.18874	0	5.04096	0	0	0	3.55627	4.16488	0	3.38592	5.76059	0	0	0	0	8
274	3.6	82	1	13.38	25	0.49	0	3	0.646575	0	-0.894175	1.60654	5.06044	1	0	0	0	0	0	0	0	5.8736	0	0	0	0	0	0	5.40177	0	0	0	0	0	0	0	2
169	3.7	66	0	4.18	105	0.46	0	5	3.90685	0	-0.993796	1.81406	2.03718	0	0	0	0	0	0	0	0	5.86364	0	5.43135	0	0	0	4.02699	0	0	0	0	0	0	0	0	3
391	0	177	0	5.79	21	0.45		4	5.27397	0	-1.02937	1.56971	2.72513	0	0	0	0	0	0	0	0	0	0	0	0	0	0	0	0	0	0	0	0	0	0	0	0
742	4.4	330	1	8.55	25	0.39	0	5	3.55342	0	-1.27301	1.60654	3.69876	1	0	0	5.62968	0	0	0	0	5.60429	0	0	0	0	0	0	5.22202	0	3.16573	0	0	0	4.26789	0	5
673	3.3	294	1	3.1	25	0.38	0	2	0.271233	-1	-1.31956	1.60654	1.49206	0	0	0	0	0	0	0	0	0	0	0	0	0	0	0	0	0	0	0	0	0	0	0	0
189	4.6	70	0	6.6	27	0.36	0	5	0.816438	0	-1.41887	1.62181	3.03256	0	0	0	0	0	0	0	0	0	0	0	0	0	0	0	0	0	0	0	0	0	5.96223	0	1
503	4.4	231	1	4	20	0.36		5	2.89315	0	-1.41887	1.55882	1.95203	0	5.13995	0	5.80639	0	0	5.28448	0	0	0	0	0	0	0	0	4.61204	0	0	0	0	0	4.75634	0	5
783	2.2	353	1	4.31	19	0.36	0	6	9.30685	0	-1.41887	1.54709	2.09747	0	0	0	0	0	6.00055	0	0	0	0	0	0	0	0	0	0	0	0	0	0	0	0	0	1
267	2.3	17	1	3.3	35	0.33	0	3	1.00822	0	-1.58575	1.66919	1.59985	0	0	0	0	0	0	0	0	0	0	0	0	0	0	0	0	0	0	0	0	0	5.98225	0	1
491	4.5	226	1	14.2	28	0.3	0	6	4.23014	-1	-1.77901	1.62882	5.26375	1	0	0	5.76784	0	0	0	0	0	0	0	0	4.94671	0	0	0	0	4.9963	4.97027	0	0	3.08204	0	5
534	5	246	1	4.9	20	0.3	0	5	1.19726	0	-1.77901	1.55882	2.35963	0	0	0	5.12749	0	0	0	0	5.7137	0	0	0	0	0	0	5.44388	4.05947	0	0	0	0	3.85341	0	5
