# Supplementary material for: Viral load of Torquetenovirus correlates with Sano’s score and levels of total bilirubin and aspartate aminotransferase in Kawasaki disease
Source: Sci Rep. 2023 Oct 21;13:18033. doi: 10.1038/s41598-023-45327-5 (PMC10590372; doi:10.1038/s41598-023-45327-5)
Supplement: Supplementary file 5 — Supplementary Information 5. [file 41598_2023_45327_MOESM5_ESM.xls]

## Sheet: Sheet1
ttv_load	sex	patient_number	day_after_ivig	age	resistant
2.4	1	15	0	1.40548	0
0	1	15	2	1.41096	0
2.4	1	15	7	1.42466	0
2.3	1	17	0	1.00822	0
2.6	1	17	2	1.0137	0
3.3	1	17	7	1.0274	0
6.9	1	34	0	1.52603	1
6.4	1	34	3	1.53425	1
6.1	1	34	5	1.53973	1
3.7	0	66	0	3.90685	0
4	0	66	2	3.91233	0
6	1	68	0	1.91507	0
5.5	1	68	2	1.92055	0
5.2	1	68	4	1.92603	0
4.6	0	70	0	0.816438	0
5.1	0	70	2	0.821918	0
4.9	0	70	4	0.827397	0
3.6	1	82	0	0.646575	0
3.1	1	82	2	0.652055	0
3.6	1	82	4	0.657534	0
3.8	1	82	7	0.665753	0
3.9	0	125	0	7.40548	0
3.9	0	125	3	7.4137	0
4.1	0	125	7	7.42466	0
4.1	0	125	10	7.43288	0
5.9	0	126	0	1.01644	0
5.3	0	126	2	1.02192	0
5.6	0	126	5	1.03014	0
6.1	0	129	0	1.44932	0
5.6	0	129	3	1.45753	0
5.6	0	129	5	1.46301	0
5.1	0	129	7	1.46849	0
4.5	0	129	10	1.47671	0
5.7	1	133	0	2.28219	1
4.8	1	133	2	2.28767	1
4.8	1	133	5	2.29589	1
4.1	1	133	7	2.30137	1
3.7	1	133	8	2.30411	1
4.1	1	137	0	0.613699	1
4.2	1	137	5	0.627397	1
4	1	137	7	0.632877	1
4.7	1	163	0	3.76986	1
4.8	1	163	2	3.77534	1
5.8	1	163	5	3.78356	1
5.4	1	163	7	3.78904	1
4.9	1	163	9	3.79452	1
5.1	1	163	12	3.80274	1
5.5	1	163	15	3.81096	1
6	0	165	0	5.92603	0
4.1	0	165	2	5.93151	0
4.1	0	165	5	5.93973	0
3.6	0	165	8	5.94795	0
3.1	0	168	0	0.427397	0
2.6	0	168	2	0.432877	0
2.9	0	168	6	0.443836	0
0	0	174	0	1.16986	0
0	0	174	4	1.18082	0
0	0	174	7	1.18904	0
1.5	0	175	0	0.865753	0
0	0	175	5	0.879452	0
1.9	0	175	8	0.887671	0
7.3	0	181	0	2.41644	0
4	0	183	0	2.72877	0
4.4	0	183	2	2.73425	0
5	0	183	5	2.74247	0
4.7	0	183	7	2.74795	0
4.7	0	183	9	2.75342	0
4.4	0	188	0	4.01644	0
4.6	0	188	4	4.0274	0
4.8	0	188	7	4.03562	0
4.6	0	188	11	4.04658	0
5.7	0	189	0	2.33973	0
4.8	0	189	3	2.34795	0
4.9	0	189	5	2.35342	0
4.7	0	189	7	2.3589	0
4.6	0	189	10	2.36712	0
4.1	0	193	-1	1.56712	1
3.8	0	193	1	1.5726	1
4.8	0	193	6	1.5863	1
4.9	0	193	11	1.6	1
5.2	1	211	0	4.18356	0
4.8	1	211	2	4.18904	0
4.4	1	211	7	4.20274	0
4.9	1	214	0	3.24932	0
4.8	1	214	2	3.25479	0
4.1	1	214	9	3.27397	0
6.1	1	223	0	1.4411	0
5.6	1	223	3	1.44932	0
6.5	1	223	7	1.46027	0
4.5	1	226	-1	4.2274	0
4.3	1	226	2	4.23562	0
4.5	1	226	6	4.24658	0
4.7	1	226	8	4.25205	0
4.2	1	226	10	4.25753	0
4.8	1	243	0	3.14521	0
5.3	1	243	2	3.15068	0
5	1	243	9	3.16986	0
5	0	245	0	4.86849	0
4.3	0	245	5	4.88219	0
3.9	0	245	9	4.89315	0
5	1	246	0	1.19726	0
4.7	1	246	3	1.20548	0
4.8	1	246	10	1.22466	0
5.6	1	249	-1	2.13699	1
5.4	1	249	6	2.15616	1
4.4	1	249	9	2.16438	1
4	1	249	13	2.17534	1
6.5	1	257	0	3.68219	0
6.1	1	257	2	3.68767	0
5.9	1	257	5	3.69589	0
5.2	1	257	8	3.70411	0
4.6	1	257	12	3.71507	0
0	0	258	-1	5.12603	0
0	0	258	1	5.13151	0
0	0	258	5	5.14247	0
3.4	1	259	0	3.64658	0
3.4	1	259	3	3.65479	0
3.5	1	259	5	3.66027	0
3.5	1	259	7	3.66575	0
2.6	0	261	0	3.83014	0
0	0	261	13	3.86575	0
4.1	1	263	0	5.01096	0
4.1	1	263	2	5.01644	0
4.4	1	263	6	5.0274	0
4.5	1	263	9	5.03562	0
3.4	0	273	0	4.52877	0
4.3	0	273	5	4.54247	0
3.6	0	273	11	4.5589	0
5.4	0	276	0	4.05753	0
5.3	0	276	3	4.06575	0
5.7	0	276	6	4.07397	0
5.2	0	276	11	4.08767	0
5.7	0	283	0	2.0274	0
5.7	0	283	4	2.03836	0
5.4	0	283	7	2.04658	0
5.9	0	285	0	2.42466	0
4.7	0	285	4	2.43562	0
4.8	0	285	8	2.44658	0
4.9	0	292	0	5.27671	1
2.8	0	292	2	5.28219	1
2.8	0	292	10	5.30411	1
3.3	1	294	-1	0.268493	0
2.9	1	294	6	0.287671	0
3.9	0	296	0	2.46849	0
4	0	296	2	2.47397	0
3.9	0	296	5	2.48219	0
4.7	1	300	0	8.33425	1
4.9	1	300	2	8.33973	1
4.5	1	300	11	8.36438	1
4.8	1	302	0	0.813699	0
5	1	302	2	0.819178	0
5.5	1	302	5	0.827397	0
5.2	1	302	7	0.832877	0
4.7	1	302	12	0.846575	0
2.9	0	315	0	0.2	0
2.1	0	315	2	0.205479	0
2	0	315	5	0.213699	0
1.9	0	315	8	0.221918	0
4.4	1	330	0	3.55342	0
4.1	1	330	2	3.5589	0
4.5	1	330	4	3.56438	0
4.6	1	330	10	3.58082	0
3.7	1	335	0	3.93699	0
3.4	1	335	2	3.94247	0
3.4	1	335	6	3.95342	0
3.1	1	335	8	3.9589	0
2.7	1	335	10	3.96438	0
5.2	1	348	0	2.13151	0
5.1	1	348	5	2.14521	0
5.2	1	348	7	2.15068	0
2.2	1	353	0	9.30685	0
1	1	353	3	9.31507	0
0	1	353	5	9.32055	0
0	1	353	7	9.32603	0
1	1	353	10	9.33425	0
4.4	0	361	0	2.83836	0
3.8	0	361	3	2.84658	0
4.3	0	361	7	2.85753	0
4	0	361	11	2.86849	0
