# Supplementary material for: Viral load of Torquetenovirus correlates with Sano’s score and levels of total bilirubin and aspartate aminotransferase in Kawasaki disease
Source: Sci Rep. 2023 Oct 21;13:18033. doi: 10.1038/s41598-023-45327-5 (PMC10590372; doi:10.1038/s41598-023-45327-5)
Supplement: Supplementary file 8 — Supplementary Information 8. [file 41598_2023_45327_MOESM8_ESM.txt]

	**************************** Power by Monte Carlo simulation *********************
	****************** Multivariable logistic regression model ***********************
	*************** Written by: Tiago V. Pereira and Yoshiro Nagao *******************
	**********************************************************************************
	
	
	clear
	
	local n = 300			// No. of participants in the study
	local baseline_risk = 0.0075        // baseline risk of disease for a patient with age equal to the mean of the sample. 
	local or1 = 1.60                        // odds ratio for viral load
	local or2 = 0.70                        // odds ratio for age
	local or3 = 3.00                        // odds ratio for sex
	local simulations = 1000                // number of simulations (increase to 10,000 for better results)
	local alpha = 0.05                      // p-values less than alpha are considered statistically significant
	
	
	
	
	**********************************************************************************
	************************** DO NOT CHANGE ANYTHING BELOW **************************
	**********************************************************************************
	
	local power = 0
	
	forvalues i = 1/`simulations' {
	
		drop _all
		
		local beta0 =   logit(`baseline_risk') 
		local beta1 =     ln(`or1') 
		local beta2 =     ln(`or2')
		local beta3 =     ln(`or3') 
		
		qui set obs `n'
		
		
		*! age
		gene age = rgamma(1.9,1.5)
		*! mean centering age
		qui sum age
		gene mc_age = age-r(mean)
		gene viral_load =  max(rnormal(4.4, 1.55),0)   
		
		*! 1 = female, 0 = male
		gene sex = cond(_n<=round(_N/2),1,0)
		
		
		*! status (1 = diseased, 0 = non-diseased)
		
		gene disease = runiform()<invlogit(`beta0'+(`beta1'*viral_load)+(`beta2'*mc_age)+(`beta3'*sex))
		
		qui logistic disease c.viral_load c.age i.sex
		qui test viral_load
		local p =  r(p) 
		
		
		
		local power = cond(`p'<`alpha',`power'+1,`power')
		
	
	
			if `i'==1 {
			
			nois _dots 0, title(Monte Carlo simulations running - this may take some time) 
			}
			nois _dots `i' 0
	
	
	}
	
	forvalues j = 1/1 {
	dis ""
	dis as text "---------------------------------------------------"
	dis as text "Power:            " as result %9.3g (`power'/(`simulations'))*100  as text " %"
	dis as text "---------------------------------------------------"
	}
	
